# Supplementary material for: Robotic-assisted laparoscopic adrenalectomy (RARLA): What advantages and disadvantages compared to retroperitoneal laparoscopic adrenalectomy (RLA)?
Source: Front Endocrinol (Lausanne). 2023 Mar 2;14:1145820. doi: 10.3389/fendo.2023.1145820 (PMC10018030; doi:10.3389/fendo.2023.1145820)
Supplement: Supplementary file 1 [file DataSheet_1.xlsx]

## Sheet: patient data 
ID	Age (yr)	1:M/2:F	W (kg)	H (cm)	BMI (kg/m2)	L/R	Tumor maximal diameter (mm)	Operation time (min)	Blood loss (mL)	Gastrointestinal function recovery time (h)	Drainage tube placement time (d)	Postoperative hospital stay (d)	Hospitalization expense (yuan)	complication 1=no 2=yes	Pathological type code	Pathologic types	Operation method （1=L 2=RL）
D01297749	50	1	80	176	25.8264	R	4.2	200	110	45	4	6	33792	1	1	adrenocortical adenoma	1
D01310572	70	1	62	172	20.9573	L	3.1	125	30	25	7	8	57670	1	3	ganglioneuroma	1
D0106023	51	2	52	156	21.3675	R	2.3	130	20	29	6	7	49849	1	1	adrenocortical adenoma	1
D0117365	57	2	59	157	23.9361	R	1.9	100	60	26	5	6	50346	1	1	adrenocortical adenoma	1
D0124619	60	1	80	175	26.1224	R	2.2	40	30	33	5	7	50753	1	1	adrenocortical adenoma	1
H0106421	33	1	54	150	24	R	1.7	130	310	34	5	6	51764	1	1	adrenocortical adenoma	1
H0139745	22	2	62.5	169	21.883	L	2.2	130	60	25	6	6	44633	1	1	adrenocortical adenoma	1
H0045523	58	1	61	174	20.148	L	1.2	210	210	21	2	6	61071	1	1	adrenocortical adenoma	1
D01263524	51	2	50	158	20.0288	L	2.1	65	20	45	6	7	35883	1	1	adrenocortical adenoma	1
D01264434	44	1	71	170	24.5675	L	1.1	100	90	18	2	3	34527	1	1	adrenocortical adenoma	1
D01265734	65	2	45	152	19.4771	R	2.5	60	40	39	3	4	35012	1	1	adrenocortical adenoma	1
D01266938	32	1	59	160	23.0469	R	2	115	30	28	3	3	33540	1	1	adrenocortical adenoma	1
D01184303	36	1	51	172	17.239	L	3	90	110	29	2	3	32879	1	3	myelolipoma	1
D01269003	51	2	71	159	28.0843	R	1.6	120	60	23	4	4	32546	1	1	adrenocortical adenoma	1
D0048801	48	1	90	182	27.1706	L	0.9	200	210	18	3	5	40038	1	1	adrenocortical adenoma	1
H0048896	51	1	70	176	22.5981	L	3.2	150	210	49	4	7	39781	1	1	adrenocortical adenoma	1
H0048249	51	2	50	156	20.5457	R	2.9	135	40	44	3	6	47614	2	2	pheochromocytoma	1
H0051694	49	1	72	175	23.5102	L	2.3	100	60	28	4	5	42822	1	1	adrenocortical adenoma	1
H0051677	67	1	56	160	21.875	L	4.5	75	60	24	3	6	41930	1	1	adrenocortical adenoma	1
D01274889	40	2	56	162	21.3382	R	2.6	100	110	22	2	3	38019	1	1	adrenocortical adenoma	1
D01275859	14	1	70	163	26.3465	R	2.3	60	100	24	3	4	31423	1	1	adrenocortical adenoma	1
D01275478	51	2	55	165	20.202	R	1.9	80	110	46	3	3	33120	1	1	adrenocortical adenoma	1
D01279880	56	1	70	176	22.5981	R	2.6	115	40	18	3	4	28235	1	1	adrenocortical adenoma	1
D01279938	55	1	95	165	34.8944	R	2	155	40	34	3	4	30819	1	1	adrenocortical adenoma	1
D0280690	53	1	75	176	24.2123	R	2.5	85	110	33	4	5	30881	1	1	adrenocortical adenoma	1
H00650098	30	1	71	176	22.921	R	1.9	190	210	35	3	5	44882	1	2	pheochromocytoma	1
D01282137	48	2	75	162	28.578	L	1.7	110	60	21	5	6	37194	1	1	adrenocortical adenoma	1
D01283546	60	1	77.5	173	25.8946	L	1.4	125	110	26	4	5	31228	1	1	adrenocortical adenoma	1
H0060980	62	2	60	163	22.5827	L	2.6	105	210	45	4	5	43957	1	1	adrenocortical adenoma	1
D01283001	64	1	87	175	28.4082	L	2.5	140	110	38	4	5	32548	1	2	pheochromocytoma	1
D0864240	72	1	87	170	30.1038	R	2.8	160	160	37	4	5	30253	1	1	adrenocortical adenoma	1
H0063179	36	1	70	165	25.7117	R	4.1	75	60	24	5	6	40029	1	3	vascular tumor	1
D01286667	43	2	62	168	21.9671	L	2.3	115	110	47	3	6	39719	1	1	adrenocortical adenoma	1
D0811050	64	2	58	152	25.1039	R	1	130	210	45	5	6	34754	1	1	adrenocortical adenoma	1
H0068045	48	1	115	176	37.1255	R	1.7	140	210	46	6	6	40409	1	1	adrenocortical adenoma	1
H0069550	49	1	90	180	27.7778	L	2.8	70	110	19	2	3	33226	1	1	adrenocortical adenoma	1
H0057656	29	2	50	160	19.5312	L	2.5	180	210	35	5	6	42170	1	1	adrenocortical adenoma	1
D01126212	41	1	67	178	21.1463	L	1.7	80	110	26	2	3	37937	1	1	adrenocortical adenoma	1
D01288273	57	2	48	158	19.2277	L	2.2	125	110	38	3	4	26690	1	1	adrenocortical adenoma	1
D01289315	65	1	66	165	24.2424	R	2.1	130	110	24	4	5	37785	1	1	adrenocortical adenoma	1
H0071586	53	1	71	171	24.281	R	3.9	125	60	27	2	4	40600	1	1	adrenocortical adenoma	1
D01292317	45	1	68	173	22.7204	R	5	105	60	22	4	4	79119	1	1	adrenocortical adenoma	1
H0073889	51	2	65	158	26.0375	R	1.4	110	20	35	4	5	38936	1	1	adrenocortical adenoma	1
H0077310	56	1	76	170	26.2976	R	8.3	115	160	45	4	5	41966	2	3	myelolipoma	1
H0078063	33	1	71	172	23.9995	R	1.1	110	90	23	2	3	35903	1	1	adrenocortical adenoma	1
H0077252	74	2	69	165	25.3444	R	3.3	120	90	26	2	3	36217	1	1	adrenocortical adenoma	1
D01287798	74	2	53	157	21.5019	R	2.8	100	50	39	4	5	34156	1	1	adrenocortical adenoma	1
D0864391	66	2	62	160	24.2188	R	2.4	60	30	37	4	5	39993	1	1	adrenocortical adenoma	1
H0076963	57	1	61	163	22.9591	R	2	125	60	30	2	3	44110	1	1	adrenocortical adenoma	1
D01294533	68	1	53	174	17.5056	R	3.2	180	60	27	3	4	31532	2	2	pheochromocytoma	1
D01298918	69	1	68	170	23.5294	L	2.7	150	60	42	3	4	35085	1	1	adrenocortical adenoma	1
D01301952	36	2	45	155	18.7305	L	1.9	90	70	29	4	5	36971	1	1	adrenocortical adenoma	1
D01302855	56	1	60	173	20.0474	L	1.7	70	60	21	3	5	37221	1	1	adrenocortical adenoma	1
D01301878	30	1	77	173	25.7276	L	1.7	145	110	26	5	6	39844	1	1	adrenocortical adenoma	1
D01305046	31	2	55	160	21.4844	R	3.3	100	60	43	3	4	37044	1	1	adrenocortical adenoma	1
D01304897	27	1	55	160	21.4844	L	3.2	120	60	29	4	6	32848	1	1	adrenocortical adenoma	1
D01307602	50	1	65.5	170	22.6644	R	2.6	90	30	21	4	5	40722	1	1	adrenocortical adenoma	1
D01306193	54	2	60	158	24.0346	L	1.6	130	60	23	3	4	39573	1	1	adrenocortical adenoma	1
D0651341	55	2	81	165	29.7521	R	2.5	175	60	41	3	4	36833	1	1	adrenocortical adenoma	1
D01113329	48	2	45	150	20	L	2.2	65	15	42	4	5	39542	1	1	adrenocortical adenoma	1
H0096448	58	1	70	165	25.7117	L	3	165	60	31	3	4	39179	1	1	adrenocortical adenoma	1
H0098352	62	2	61	158	24.4352	L	1.5	63	25	33	3	4	24966	1	1	adrenocortical adenoma	1
H0089524	59	1	90	175	29.3878	R	2	240	160	43	3	5	39668	1	1	adrenocortical adenoma	1
H0101651	50	2	66	160	25.7812	R	3.4	90	30	27	2	3	25936	1	1	adrenocortical adenoma	1
H0099364	38	2	55	156	22.6003	L	1.9	75	30	33	3	4	32198	1	1	adrenocortical adenoma	1
H0099797	58	2	85	158	34.049	L	1.5	145	260	22	3	3	59653	1	1	adrenocortical adenoma	1
H0101696	49	2	68	160	26.5625	L	2.1	100	30	26	3	4	71304	1	1	adrenocortical adenoma	1
H0102490	44	1	54	155	22.4766	R	1.5	120	30	36	3	4	27708	1	1	adrenocortical adenoma	1
H0105725	49	2	57	160	22.2656	L	2.4	90	60	49	3	4	26378	1	3	vascular tumor	1
H0105962	33	1	75	179	23.4075	R	1.5	70	30	22	3	4	64981	1	1	adrenocortical adenoma	1
H0098907	41	1	80	174	26.4236	L	2.6	120	110	46	3	5	57015	1	1	adrenocortical adenoma	1
H0103919	35	1	90	170	31.1419	L	1	210	210	43	3	6	43423	1	1	adrenocortical adenoma	1
H0108103	37	1	80	173	26.7299	L	2.1	120	110	35	4	6	32761	1	1	adrenocortical adenoma	1
H0104776	57	1	65	172	21.9713	R	0.9	85	20	27	3	14	46129	1	1	adrenocortical adenoma	1
H0111948	38	2	41	138	21.5291	R	1.5	180	60	33	4	4	32698	1	1	adrenocortical adenoma	1
D01262893	43	1	76	170	26.2976	R	2	140	90	25	5	7	62341	1	1	adrenocortical adenoma	2
D01263901	69	2	55	150	24.4444	L	1.7	120	90	17	5	7	58391	1	3	myelolipoma	2
D01267078	41	1	76	170	26.2976	L	3.2	140	40	16	4	4	60084	1	1	adrenocortical adenoma	2
D01269263	47	2	58	160	22.6562	L	2.8	120	40	29	6	8	61548	1	1	adrenocortical adenoma	2
D01277909	31	1	72.5	173	24.224	L	1	155	90	27	5	7	56498	1	1	adrenocortical adenoma	2
D01285439	62	2	75	158	30.0433	R	12.8	245	90	19	9	9	64678	1	3	myelolipoma	2
D01290074	74	2	53	155	22.0604	R	1.5	100	10	10	9	9	53693	1	1	adrenocortical adenoma	2
D01293683	32	2	47	150	20.8889	L	4.6	150	40	19	5	7	53063	1	1	adrenocortical adenoma	2
D01296099	60	2	59	150	26.2222	R	2.6	130	90	17	8	10	53832	1	1	adrenocortical adenoma	2
D0112945	56	1	85	172	28.7317	R	7.4	130	40	21	5	6	67427	1	3	myelolipoma	2
H0141932	35	2	55	161	21.2183	L	3.7	160	100	12	4	6	71304	1	3	benign mesenchymoma	2
H0152336	44	2	60	165	22.0386	L	2.4	120	10	18	4	7	50917	1	1	adrenocortical adenoma	2
H0153798	69	1	76	170	26.2976	R	1.7	185	90	23	9	10	57015	2	1	adrenocortical adenoma	2
D01276003	14	1	55	178	17.3589	R	9.1	120	90	30	3	4	63099	1	3	ganglioneuroma	2
H0059805	56	2	52	162	19.8141	L	7.6	350	90	28	3	6	64821	1	1	adrenocortical adenoma	2
H0058283	55	1	65	160	25.3906	R	5.6	140	90	25	5	5	64981	1	1	adrenocortical adenoma	2
D01291545	50	1	73	163	27.4756	R	3.9	100	40	28	3	4	63833	1	2	pheochromocytoma	2
H0071158	39	1	90	172	30.4218	R	4.4	110	90	8	2	6	79119	1	3	ganglioneuroma	2
D01304220	21	2	58.5	173	19.5463	R	8.7	170	40	11	4	7	62525	1	3	neuroblastoma	2
H0103297	51	1	85	172	28.7317	L	8.3	135	40	14	4	5	40722	1	3	ganglioneuroma	2
H0110022	31	2	50	155	20.8117	R	6.5	130	40	28	6	6	59653	1	3	myelolipoma	2
H0111620	48	1	72	178	22.7244	L	6.3	150	40	9	4	6	61071	1	2	pheochromocytoma	2
H0120005	35	1	70	177	22.3435	L	4.7	215	140	21	3	6	62726	1	2	pheochromocytoma	2
H0137790	58	2	53	160	20.7031	R	6.1	165	140	12	5	6	61612	1	3	paraganglioma	2
H0158312	68	1	65	166	23.5883	R	5.9	110	40	23	3	4	36849	1	1	adrenocortical adenoma	2
H0134996	44	1	74	174	24.4418	R	3.8	100	40	26	3	4	49597	1	1	adrenocortical adenoma	2
